# Supplementary material for: Flavonone 3-hydroxylase Relieves Bacterial Leaf Blight Stress in Rice via Overaccumulation of Antioxidant Flavonoids and Induction of Defense Genes and Hormones
Source: Int J Mol Sci. 2021 Jun 7;22(11):6152. doi: 10.3390/ijms22116152 (PMC8201380; doi:10.3390/ijms22116152)
Supplement: Supplementary file 1 [file ijms-22-06152-s001.zip]

Archive with 1 entries (1 files):
- ijms-1230732-supplementary.pdf
